# Supplementary material for: FGF21 Depletion Attenuates Colitis through Intestinal Epithelial IL-22-STAT3 Activation in Mice
Source: Nutrients. 2023 Apr 26;15(9):2086. doi: 10.3390/nu15092086 (PMC10181108; doi:10.3390/nu15092086)
Supplement: Supplementary file 1 [file nutrients-15-02086-s001.zip]

Archive with 1 entries (1 files):
- nutrients-2335296-supplementary.pdf
